# Supplementary material for: CCRR: a user-friendly platform for analyzing complex chromosomal rearrangements in tumors
Source: Bioinformatics. 2025 Jul 3;41(7):btaf386. doi: 10.1093/bioinformatics/btaf386 (PMC12258142; doi:10.1093/bioinformatics/btaf386)
Supplement: btaf386_Supplementary_Data [file btaf386_supplementary_data.zip]

Archive with 6 entries (6 files):
- Supplementary Figure S1.pdf
- Supplementary Figure S2.pdf
- Supplementary Figure S3.pdf
- Supplementary Table S1.docx
- Supplementary Table S2.docx
- Supplementary Table S3.docx
